# Supplementary material for: A New Label-Free Technique for Analysing Evaporation Induced Self-Assembly of Viral Nanoparticles Based on Enhanced Dark-Field Optical Imaging
Source: Nanomaterials (Basel). 2017 Dec 22;8(1):1. doi: 10.3390/nano8010001 (PMC5791088; doi:10.3390/nano8010001)
Supplement: Supplementary file 1 [file nanomaterials-08-00001-s001.zip]

Archive with 9 entries (9 files):
- (Movie S2)-Phage nanoparticle motion in the diluted dialyzed phage suspension (10 to 9 PFU per mL).avi
- (Movie S3)-Phage nanoparticle motion in SM buffer (10 to 9 PFU per mL).avi
- (Movie S4)-Phage nanoparticle motion towards contact line in diluted dialyzed phage suspension (10 to 9 PFU per mL).avi
- (Movie S5)-Final drying stage of diluted dialyzed phage suspension (10 to 9 PFU per mL).mp4
- (Movie S6)-Final drying stage of concentrated dialyzed phage suspension (10 to 11 PFU per mL).mp4
- (Movie S7)-Tracking procedure using mean-shift algorithm equipped with a Kernel functions.avi
- nanomaterials-239995-supplementary.docx
- Supplementary Software Files.rar
- (Movie S1)-Phage nanoparticle motion in the concentrated dialyzed phage suspension (10 to 11 PFU per mL).avi
